# Supplementary material for: Hyaluronan-CD44 interactions mediate contractility and migration in periodontal ligament cells
Source: Cell Adh Migr. 2019 Feb 8;13(1):138–50. doi: 10.1080/19336918.2019.1568140 (PMC6527381; doi:10.1080/19336918.2019.1568140)
Supplement: Supplemental Material [file kcam-13-01-1568140-s001.zip]

Archive with 2 entries (2 files):
- Supplemental Information_revision_Final.docx
- Table S1.docx
